# Supplementary material for: Targeting OPA1-Mediated Mitochondrial Fusion Contributed to Celastrol’s Anti-Tumor Angiogenesis Effect
Source: Pharmaceutics. 2022 Dec 23;15(1):48. doi: 10.3390/pharmaceutics15010048 (PMC9866574; doi:10.3390/pharmaceutics15010048)
Supplement: Supplementary file 1 [file pharmaceutics-15-00048-s001.zip]

Archive with 1 entries (1 files):
- pharmaceutics-2031133-supplementary.pdf
